# Supplementary material for: Feral Pigeons (Columba livia) Prefer Genetically Similar Mates despite Inbreeding Depression
Source: PLoS One. 2016 Sep 2;11(9):e0162451. doi: 10.1371/journal.pone.0162451 (PMC5010204; doi:10.1371/journal.pone.0162451)
Supplement: S1 Table — (XLSX) [file pone.0162451.s001.xlsx]

## Sheet: genotype_6loci
S1 Table : Genotypes at 6 microsatellites (CliµD17,CliµT17,CliµD16,CliµD32,CliµD01,CliµT13) of the individuals used in the study
Offspring born during the course of the study are indicated as juveniles, all other individuals are listed as adults.
Sex was determined using molecular methods (see Material and Methods)
Individual	Age_category	Sex	CliµD17		CliµT17		CliµD16		CliµD32		CliµD01		CliµT13
P411	Adult	Female	116	122	209	221	96	126	137	144	95	112	192	212
P412	Adult	Female	116	120	209	217	92	100	138	144	74	92	204	204
P010	Adult	Female	116	122	217	221	88	88	146	158	102	108	200	204
P011	Adult	Female	116	116	209	241	96	104	158	166	82	110	192	208
P012	Adult	Female	114	116	241	241	88	96	144	150	94	94	204	216
P013	Adult	Female	118	124	209	241	96	126	148	152	86	96	192	208
P015	Adult	Female	114	116	209	237	96	138	144	152	82	112	208	212
P022	Adult	Female	124	124	209	241	88	90	148	158	82	94	204	212
P023	Adult	Female	116	124	237	241	88	96	137	140	88	92	192	200
P025	Adult	Female	116	124	209	237	94	104	144	150	82	92	196	196
P026	Adult	Female	114	124	217	241	88	96	137	150	86	102	192	208
P028	Adult	Female	114	124	209	209	92	104	137	142	92	94	204	212
P030	Adult	Female	124	124	217	237	88	96	137	150	82	92	196	200
P033	Adult	Female	116	124	209	217	88	126	137	152	86	94	196	204
P037	Adult	Female	116	116	209	217	88	112	150	158	82	100	208	208
P038	Adult	Female	124	124	217	237	96	124	137	144	92	94	204	208
P039	Adult	Female	122	124	217	245	88	88	152	152	92	108	204	208
P042	Adult	Female	114	122	221	241	88	96	137	152	98	100	200	204
P046	Adult	Female	116	124	217	241	88	90	137	148	92	98	204	208
P048	Adult	Female	116	124	217	217	88	96	137	148	82	92	196	200
P052	Adult	Female	116	122	229	241	92	124	144	150	92	98	208	212
P053	Adult	Female	124	124	217	221	96	100	138	152	86	92	196	208
P055	Adult	Female	122	124	221	241	96	100	146	152	82	94	200	200
P056	Adult	Female	124	124	241	241	88	96	138	144	102	110	204	212
P057	Adult	Female	116	124	209	221	134	138	152	152	94	112	200	200
P060	Adult	Female	122	124	209	241	96	96	140	140	82	84	200	212
P070	Adult	Female	116	124	209	241	96	106	152	152	82	92	188	192
P073	Adult	Female	124	124	221	237	94	132	142	152	84	88	192	212
P076	Adult	Female	114	124	209	229	88	96	152	156	102	112	204	212
P077	Adult	Female	116	122	217	241	88	96	144	158	82	108	188	200
P078	Adult	Female	116	116	209	229	96	96	150	158	82	86	212	212
P080	Adult	Female	120	122	241	241	90	96	144	144	94	108	200	200
P086	Adult	Female	122	124	209	241	96	104	137	142	82	94	196	204
P088	Adult	Female	116	116	217	217	88	124	137	142	86	110	196	196
P089	Adult	Female	124	124	209	237	96	100	138	144	82	92	192	200
P090	Adult	Female	124	124	221	233	100	100	156	158	82	112	192	200
P091	Adult	Female	116	124	209	233	100	112	150	158	82	82	200	208
P093	Adult	Female	122	124	241	241	96	96	137	142	82	94	196	204
P094	Adult	Female	116	124	217	221	132	134	144	150	94	94	192	200
P101	Adult	Female	122	124	217	217	96	96	148	148	82	112	192	200
P103	Adult	Female	124	124	217	221	96	100	148	152	86	92	204	208
P104	Adult	Female	114	124	241	245	96	112	144	150	84	94	200	212
P105	Adult	Female	124	124	209	241	96	100	148	158	88	94	208	208
P108	Adult	Female	122	122	209	241	96	96	140	148	84	98	200	200
P110	Adult	Female	124	126	209	221	96	96	143	148	82	82	200	208
P122	Adult	Female	120	124	237	245	96	96	138	143	88	104	192	204
P119	Adult	Female	116	124	241	245	88	94	150	152	82	82	192	204
P135	Adult	Female	120	122	209	217	88	96	152	154	82	112	196	208
P128	Adult	Female	120	122	241	245	92	96	142	152	82	84	208	216
P145	Adult	Female	116	122	217	217	92	124	144	150	92	98	196	208
P151	Adult	Female	118	124	217	221	90	100	142	152	92	112	208	212
P155	Adult	Female	122	124	225	241	96	132	150	152	82	92	188	204
P206	Adult	Female	124	124	209	217	122	126	137	142	86	92	192	204
P207	Adult	Female	122	124	209	209	88	92	152	158	82	102	196	200
P301	Adult	Female	118	124	209	237	96	132	138	152	94	104	192	212
P302	Adult	Female	116	124	221	245	96	134	144	150	84	94	196	200
P307	Adult	Female	116	120	209	209	88	96	137	140	92	94	204	204
P310	Adult	Female	116	124	209	217	88	92	137	144	94	98	208	216
P311	Adult	Female	116	122	209	241	96	134	137	137	82	94	204	208
P312	Adult	Female	120	124	217	221	92	138	144	150	82	86	200	204
P313	Adult	Female	116	124	209	209	96	138	137	150	86	86	208	212
P314	Adult	Female	124	124	217	241	88	112	144	148	82	82	196	204
P317	Adult	Female	116	122	217	241	88	100	144	150	92	112	208	208
P318	Adult	Female	116	122	209	217	96	96	144	150	82	94	212	212
P319	Adult	Female	120	122	209	229	88	88	137	148	92	92	204	208
P320	Adult	Female	116	124	229	241	96	96	144	144	82	94	200	204
P321	Adult	Female	118	124	209	217	88	104	138	144	94	94	196	196
P323	Adult	Female	122	124	217	229	88	88	144	144	86	98	208	212
P325	Adult	Female	122	124	209	225	112	132	144	150	82	82	188	204
P324	Adult	Female	116	116	217	241	92	92	138	152	82	94	204	212
P327	Adult	Female	116	124	241	245	100	100	137	137	92	98	192	200
P332	Adult	Female	124	124	241	245	88	114	138	143	86	88	204	208
P333	Adult	Female	114	122	209	245	96	110	148	152	95	112	200	212
P334	Adult	Female	124	124	209	217	96	96	138	148	86	108	204	208
P335	Adult	Female	116	124	209	241	96	98	150	150	82	86	208	208
P338	Adult	Female	124	124	217	217	96	100	138	152	86	108	196	208
P342	Adult	Female	114	120	241	245	96	100	144	148	82	94	204	212
P343	Adult	Female	124	124	209	209	96	96	142	144	92	94	208	212
P344	Adult	Female	114	124	217	237	92	112	150	158	82	94	212	212
P345	Adult	Female	124	124	209	241	96	100	142	150	88	94	192	196
P346	Adult	Female	116	124	209	229	96	100	136	150	82	106.44	196	212
P352	Adult	Female	116	124	217	217	88	96	138	152	82	86	196	228
P353	Adult	Female	114	124	237	241	94	138	137	144	82	94	200	204
P355	Adult	Female	120	124	209	229	88	88	148	152	92	112	196	204
P368	Adult	Female	116	124	209	241	96	100	146	156	82	92	200	200
P370	Adult	Female	124	124	217	217	96	96	137	144	82	102	200	204
P431	Adult	Female	122	122	221	229	88	96	136	148	82	92	204	212
P434	Adult	Female	116	124	241	241	88	96	148	148	82	112	196	212
P438	Adult	Female	124	126	209	209	96	96	143	152	82	112	200	208
P439	Adult	Female	116	124	217	241	100	100	150	150	82	94	208	208
P440	Adult	Female	124	124	209	221	96	100	142	152	92	96	196	208
P442	Adult	Female	120	122	209	241	88	96	136	144	82	94	200	212
P447	Adult	Female	116	124	221	245	88	88	140	144	110	112	192	204
P450	Adult	Female	124	124	217	229	96	112	144	152	82	108	200	204
P534	Adult	Female	118	124	209	245	88	100	148	158	82	108	212	212
P551	Adult	Female	114	120	241	241	88	96	144	150	84	94	212	216
P592	Adult	Female	116	116	209	241	96	96	148	154	82	96	204	208
P577	Adult	Female	116	124	241	245	88	96	150	152	82	102	192	212
P596	Adult	Female	124	124	209	209	88	96	148	150	86	92	208	208
P585	Adult	Female	124	124	241	241	88	96	148	148	82	108	208	212
P567	Adult	Female	116	124	209	221	92	96	142	152	82	94	188	192
P597	Adult	Female	114	122	241	245	92	138	143	166	92	98	200	212
P102	Adult	Female	124	124	209	209	NA	NA	146	152	82	112	200	204
P329	Adult	Female	116	122	209	221	88	88	NA	NA	112	118	200	204
P373	Adult	Female	124	124	221	237	96	96	137	137	82	92	NA	NA
P443	Adult	Female	116	124	209	237	88	96	148	158	82	82	NA	NA
P014	Adult	Male	122	122	209	221	88	88	136	148	82	82	204	212
P016	Adult	Male	124	126	209	209	96	96	150	152	82	112	204	208
P017	Adult	Male	116	122	217	221	92	100	148	152	82	112	188	200
P019	Adult	Male	116	124	209	217	96	98	137	150	82	86	208	208
P020	Adult	Male	116	124	217	229	92	100	137	150	92	98	196	208
P024	Adult	Male	124	124	209	241	96	96	142	148	84	108	204	208
P027	Adult	Male	114	124	209	217	96	96	143	143	86	112	208	208
P029	Adult	Male	118	122	209	209	96	100	152	152	82	112	192	204
P031	Adult	Male	114	124	217	241	88	96	143	158	92	112	188	204
P032	Adult	Male	116	124	217	241	88	96	152	152	94	110	192	196
P034	Adult	Male	116	124	217	241	88	98	142	150	82	118	196	208
P035	Adult	Male	116	124	217	241	88	96	137	138	86	92	196	200
P036	Adult	Male	122	124	209	221	88	88	146	148	82	84	204	204
P040	Adult	Male	120	124	241	245	96	112	144	150	82	84	196	200
P041	Adult	Male	114	122	209	217	88	96	143	148	82	112	208	212
P043	Adult	Male	116	122	209	217	94	100	150	158	84	118	196	196
P044	Adult	Male	124	124	209	241	96	100	138	142	84	86	196	204
P045	Adult	Male	116	116	217	241	96	112	143	150	82	82	200	208
P047	Adult	Male	116	124	217	229	88	96	137	150	100	112	204	208
P049	Adult	Male	116	124	217	241	100	124	142	144	86	110	196	212
P050	Adult	Male	114	116	221	229	100	100	144	152	82	88	196	204
P051	Adult	Male	116	124	217	241	96	104	152	156	92	100	204	208
P054	Adult	Male	116	124	221	241	96	112	142	143	82	118	196	200
P058	Adult	Male	124	124	209	225	88	88	148	152	82	94	200	212
P059	Adult	Male	116	122	209	209	100	100	144	156	88	92	200	208
P071	Adult	Male	124	124	217	217	92	112	148	152	92	102	204	204
P072	Adult	Male	116	124	209	221	96	138	146	150	102	112	200	204
P074	Adult	Male	116	124	217	241	88	124	137	144	86	88	208	212
P079	Adult	Male	124	124	209	237	96	96	142	144	82	86	200	208
P081	Adult	Male	116	124	209	221	96	100	138	150	92	102	204	212
P082	Adult	Male	116	124	209	221	96	138	150	150	94	102	200	200
P083	Adult	Male	114	124	209	229	88	118	156	158	92	102	204	208
P084	Adult	Male	122	122	209	229	88	96	136	152	82	82	200	212
P085	Adult	Male	124	124	217	241	96	100	148	152	86	108	204	208
P087	Adult	Male	124	124	209	241	96	112	152	152	82	88	208	208
P092	Adult	Male	116	120	229	241	96	100	144	148	82	94	196	204
P095	Adult	Male	114	124	209	217	88	100	137	152	112	112	204	216
P096	Adult	Male	114	124	209	229	100	126	150	152	88	94	192	196
P097	Adult	Male	114	116	213	221	92	96	152	158	82	98	208	224
P098	Adult	Male	124	124	209	229	96	124	146	150	92	112	200	212
P099	Adult	Male	116	124	209	241	96	104	137	142	94	94	196	204
P100	Adult	Male	114	124	217	237	96	100	144	158	82	92	208	212
P106	Adult	Male	124	124	221	237	102	112	148	152	96	108	188	208
P107	Adult	Male	124	124	221	237	96	132	142	150	82	88	192	212
P109	Adult	Male	124	124	209	241	96	96	140	158	82	92	200	212
P129	Adult	Male	124	124	237	245	100	100	136	137	94	94	208	212
P137	Adult	Male	116	124	209	221	92	96	137	144	94	94	208	212
P136	Adult	Male	116	124	209	217	88	88	142	148	82	86	196	204
P117	Adult	Male	124	124	209	241	96	100	148	152	92	92	208	208
P127	Adult	Male	116	124	229	241	94	96	150	158	82	92	204	212
P144	Adult	Male	122	124	229	237	96	104	137	152	94	112	204	212
P156	Adult	Male	116	124	209	245	96	100	150	152	94	112	196	212
P143	Adult	Male	124	124	217	221	92	100	152	152	92	92	196	196
P159	Adult	Male	124	124	209	229	96	96	143	154	82	94	196	204
P300	Adult	Male	116	124	221	241	88	100	148	156	82	94	200	204
P303	Adult	Male	122	124	209	241	100	100	150	152	92	94	208	216
P304	Adult	Male	116	124	209	217	88	92	138	158	82	94	200	204
P305	Adult	Male	116	124	217	217	92	138	137	158	84	94	188	212
P306	Adult	Male	124	124	209	217	88	124	148	158	82	82	200	208
P308	Adult	Male	114	124	209	241	88	100	142	143	112	128	208	212
P309	Adult	Male	116	122	217	241	88	124	137	150	88	92	208	212
P315	Adult	Male	114	122	209	209	96	124	152	158	82	94	204	204
P316	Adult	Male	124	124	241	241	100	100	144	150	96	112	200	200
P322	Adult	Male	124	124	241	241	88	92	136	144	82	82	204	208
P326	Adult	Male	114	120	241	241	96	100	144	144	84	94	200	204
P328	Adult	Male	116	124	221	241	92	138	150	150	82	102	200	212
P330	Adult	Male	124	124	209	217	96	100	137	148	82	94	196	216
P331	Adult	Male	116	124	209	241	100	124	144	148	82	86	192	196
P336	Adult	Male	120	122	209	217	88	88	150	152	84	108	208	212
P337	Adult	Male	116	122	209	241	88	104	143	166	82	82	192	208
P339	Adult	Male	116	124	241	245	96	112	137	152	92	102	212	212
P341	Adult	Male	116	124	217	221	88	124	137	146	82	110	196	204
P340	Adult	Male	114	124	241	245	92	96	136	142	82	92	200	208
P347	Adult	Male	124	124	229	237	96	112	137	144	90	102	196	204
P348	Adult	Male	124	124	217	217	92	100	137	148	92	94	188	204
P349	Adult	Male	122	124	217	241	88	100	152	154	82	94	196	208
P350	Adult	Male	122	122	217	241	88	132	152	152	82	92	204	208
P351	Adult	Male	116	124	209	217	92	126	144	152	82	88	200	204
P354	Adult	Male	116	116	209	221	96	138	150	158	94	102	196	200
P371	Adult	Male	114	122	209	217	96	96	137	158	82	102	208	212
P372	Adult	Male	116	124	217	241	96	112	143	150	82	82	208	212
P375	Adult	Male	116	124	217	217	96	132	137	150	94	94	192	192
P432	Adult	Male	116	124	229	245	88	100	144	144	82	98	204	204
P433	Adult	Male	116	124	217	217	88	96	137	137	82	86	196	208
P435	Adult	Male	116	124	221	241	98	134	146	152	82	94	196	200
P436	Adult	Male	116	124	209	217	88	94	137	148	82	86	196	196
P437	Adult	Male	116	124	209	209	96	98	148	150	86	88	208	208
P441	Adult	Male	124	124	209	221	96	100	142	152	92	94	196	212
P445	Adult	Male	124	126	209	209	96	96	148	150	82	82	200	200
P449	Adult	Male	116	122	209	241	96	100	150	152	82	92	200	216
P457	Adult	Male	116	122	221	241	88	96	148	150	82	92	212	212
P458	Adult	Male	124	124	217	229	88	96	138	158	82	92	196	204
P528	Adult	Male	124	124	241	245	96	96	152	152	82	102	192	200
P512	Adult	Male	116	122	209	225	96	112	144	152	82	112	200	204
P517	Adult	Male	124	124	241	241	98	100	144	148	94	94	200	204
P511	Adult	Male	116	124	217	217	88	88	144	144	94	98	196	208
P555	Adult	Male	114	124	209	209	96	104	142	154	92	94	204	212
P574	Adult	Male	124	124	209	217	96	100	137	150	86	92	200	200
P588	Adult	Male	116	122	225	237	96	126	144	144	92	112	208	212
P590	Adult	Male	116	122	209	217	96	102	137	148	82	112	200	204
P572	Adult	Male	122	124	225	241	88	104	150	152	82	100	196	208
P571	Adult	Male	116	122	217	241	88	100	144	154	112	112	196	208
P557	Adult	Male	116	124	209	241	112	112	144	158	102	112	200	204
P547	Adult	Male	124	124	209	241	92	124	142	150	86	92	204	212
P558	Adult	Male	116	122	241	241	88	92	143	144	82	98	208	208
P582	Adult	Male	116	124	209	217	96	96	137	137	86	96	200	200
P561	Adult	Male	116	122	209	241	92	124	137	144	86	94	208	216
P587	Adult	Male	116	128	209	241	96	100	137	158	82	98	200	204
P583	Adult	Male	114	124	217	245	96	116	137	152	82	94	196	208
P563	Adult	Male	116	124	209	221	88	96	148	152	94	112	204	208
P562	Adult	Male	122	124	217	241	88	98	144	148	82	94	204	208
P566	Adult	Male	114	122	209	237	96	98	146	148	92	102	208	208
P564	Adult	Male	116	124	209	241	96	104	150	152	102	102	192	208
P569	Adult	Male	124	124	209	217	96	126	142	150	88	92	208	212
P586	Adult	Male	114	124	217	225	88	92	150	150	88	110	204	208
P576	Adult	Male	116	124	209	217	96	96	142	152	88	112	192	216
P444	Adult	Male	116	124	209	221	96	102	152	158	82	96	NA	NA
P446	Adult	Male	116	124	217	245	88	96	138	138	86	102	NA	NA
P568	Adult	Male	114	124	241	241	88	96	142	144	82	92	NA	NA
P448	Adult	Male	116	124	217	217	NA	NA	137	137	86	86	NA	NA
P018	Adult	NA	122	124	217	241	88	96	144	150	82	82	212	212
P021	Adult	NA	116	118	209	241	88	92	137	144	82	98	200	208
P075	Adult	NA	116	124	221	241	88	88	150	152	94	94	192	200
P367	Adult	NA	122	124	217	237	90	126	138	152	94	96	204	204
P369	Adult	NA	124	124	209	241	88	114	143	158	82	88	204	208
P200	Juvenile	Female	124	124	209	225	88	104	137	148	94	94	212	212
P201	Juvenile	Female	124	124	237	241	88	124	137	144	82	86	196	208
P215	Juvenile	Female	124	124	217	241	96	96	137	152	92	94	208	208
P217	Juvenile	Female	116	124	241	241	100	104	156	158	94	100	204	208
P208	Juvenile	Female	116	124	217	241	88	90	152	158	94	110	196	212
P209	Juvenile	Female	116	122	209	217	88	124	137	148	84	86	196	204
P221	Juvenile	Female	116	124	209	237	96	134	144	152	86	94	200	208
P223	Juvenile	Female	124	124	217	241	96	132	150	150	82	94	192	196
P224	Juvenile	Female	116	124	217	237	96	96	137	148	88	108	200	204
P212	Juvenile	Female	116	122	221	241	88	96	146	158	108	112	200	204
P204	Juvenile	Female	116	124	237	245	88	100	137	158	92	92	192	204
P356	Juvenile	Female	124	124	217	237	104	124	144	156	92	100	204	208
P357	Juvenile	Female	116	124	237	241	96	124	137	156	94	100	204	204
P363	Juvenile	Female	116	124	229	237	88	118	144	158	82	92	208	208
P366	Juvenile	Female	124	124	229	241	96	96	152	156	88	112	204	208
P360	Juvenile	Female	116	124	209	217	88	96	148	152	NA	NA	NA	NA
P391	Juvenile	Female	122	124	209	209	96	96	140	158	82	84	200	200
P392	Juvenile	Female	122	124	209	241	94	100	150	158	88	118	192	196
P397	Juvenile	Female	116	124	217	241	88	88	152	158	94	110	192	204
P398	Juvenile	Female	116	124	217	241	104	124	137	152	92	94	204	204
P404	Juvenile	Female	124	124	209	217	96	96	137	150	82	82	212	216
P414	Juvenile	Female	124	124	217	221	92	96	148	152	92	92	204	208
P416	Juvenile	Female	116	124	217	229	92	96	137	144	86	98	208	208
P418	Juvenile	Female	120	122	221	241	88	96	144	148	82	94	200	204
P454	Juvenile	Female	124	124	209	221	96	138	150	152	82	94	200	200
P420	Juvenile	Female	116	124	209	241	104	112	144	158	92	112	196	204
P421	Juvenile	Female	120	122	209	229	88	100	144	148	82	102	196	204
P423	Juvenile	Female	124	124	241	241	88	90	148	152	82	110	196	212
P429	Juvenile	Female	124	124	221	245	100	100	136	152	94	112	212	212
P451	Juvenile	Female	116	124	237	241	96	124	137	150	86	92	200	208
P456	Juvenile	Female	124	124	217	241	96	104	137	152	92	94	204	208
P518	Juvenile	Female	124	124	209	209	96	134	144	152	82	94	200	200
P519	Juvenile	Female	120	122	229	241	88	100	144	144	82	108	204	204
P514	Juvenile	Female	120	124	217	241	88	88	144	152	102	108	208	212
P510	Juvenile	Female	116	122	213	217	92	96	152	152	82	98	208	216
P529	Juvenile	Female	114	116	229	237	96	118	144	156	82	92	208	212
P520	Juvenile	Female	116	124	209	217	90	96	152	158	94	110	196	204
P533	Juvenile	Female	124	124	237	241	96	100	140	152	92	108	192	208
P521	Juvenile	Female	124	124	209	221	96	100	144	152	92	92	196	212
P537	Juvenile	Female	124	124	217	217	104	124	137	152	92	92	204	204
P544	Juvenile	Female	124	124	209	241	88	138	152	152	82	94	200	204
P540	Juvenile	Female	124	124	217	237	94	100	148	150	82	86	196	204
P545	Juvenile	Female	116	124	209	237	96	102	152	158	82	96	188	212
P541	Juvenile	Female	116	124	209	217	88	124	142	146	84	86	196	204
P546	Juvenile	Female	122	124	209	217	96	126	148	150	82	88	188	212
P538	Juvenile	Female	114	124	209	241	88	98	137	156	102	118	204	208
P531	Juvenile	Female	116	124	209	241	88	92	144	150	86	102	208	208
P556	Juvenile	Female	124	124	209	241	88	96	148	148	82	108	204	212
P536	Juvenile	Female	116	124	209	237	118	136	152	158	102	112	208	212
P601	Juvenile	Female	124	124	217	241	88	96	144	152	94	100	204	204
P593	Juvenile	Female	114	124	209	221	100	100	137	144	94	112	192	204
P578	Juvenile	Female	116	124	229	237	118	138	144	156	92	112	208	208
P455	Juvenile	Female	116	124	229	237	88	96	152	158	82	102	NA	NA
P515	Juvenile	Female	124	124	217	241	88	96	152	158	94	94	NA	NA
P427	Juvenile	Female	116	124	217	217	96	96	152	152	NA	NA	NA	NA
P112	Juvenile	Female	116	124	209	217	88	96	152	158	94	110	192	212
P114	Juvenile	Female	122	124	209	241	88	88	144	150	102	108	204	208
P157	Juvenile	Female	116	124	221	241	96	132	144	144	84	94	192	200
P132	Juvenile	Female	114	114	217	221	88	96	137	152	98	112	200	216
P147	Juvenile	Female	124	124	217	241	96	100	137	148	86	92	192	208
P125	Juvenile	Female	124	124	217	229	124	126	137	146	94	112	196	200
P134	Juvenile	Female	116	124	209	209	96	126	137	146	86	92	204	212
P153	Juvenile	Female	122	124	209	217	96	124	137	144	86	94	196	212
P116	Juvenile	Female	114	124	209	237	88	96	152	156	102	112	204	212
P154	Juvenile	Female	124	124	209	241	100	100	144	146	82	88	200	200
P152	Juvenile	Female	116	124	229	237	96	102	150	152	86	96	208	212
P202	Juvenile	Male	124	124	217	217	88	88	137	137	82	86	196	212
P214	Juvenile	Male	116	124	237	241	96	124	137	156	92	100	208	208
P216	Juvenile	Male	118	124	209	209	96	100	144	152	82	112	192	204
P218	Juvenile	Male	114	116	209	237	96	100	152	158	82	92	192	212
P219	Juvenile	Male	116	122	217	221	96	100	144	152	82	88	196	212
P220	Juvenile	Male	116	124	209	241	104	124	142	142	82	110	196	196
P222	Juvenile	Male	120	124	237	241	96	100	137	144	108	112	200	208
P210	Juvenile	Male	124	124	217	221	100	112	138	148	86	102	196	204
P211	Juvenile	Male	124	124	217	217	92	96	148	152	92	92	196	204
P213	Juvenile	Male	124	124	209	241	96	112	152	152	82	112	208	212
P205	Juvenile	Male	124	124	221	245	100	100	136	152	92	94	208	212
P203	Juvenile	Male	124	124	209	229	88	96	137	150	86	92	196	200
P358	Juvenile	Male	124	124	209	241	88	134	152	152	82	94	200	200
P359	Juvenile	Male	124	124	217	217	92	100	148	148	92	92	204	208
P361	Juvenile	Male	116	122	217	221	88	124	137	146	82	86	196	204
P365	Juvenile	Male	114	116	209	237	88	138	144	156	82	92	208	208
P394	Juvenile	Male	122	124	209	209	96	96	138	152	92	112	192	200
P395	Juvenile	Male	124	124	209	241	134	138	150	152	82	94	200	204
P396	Juvenile	Male	116	124	217	241	90	96	152	158	82	94	196	204
P399	Juvenile	Male	116	124	229	229	96	126	152	158	86	94	192	212
P400	Juvenile	Male	124	124	217	217	88	96	137	144	82	86	200	212
P401	Juvenile	Male	116	120	221	241	90	96	144	144	94	108	200	212
P402	Juvenile	Male	122	122	209	241	88	96	144	148	82	94	200	204
P403	Juvenile	Male	124	124	217	217	96	100	150	152	82	112	212	216
P405	Juvenile	Male	122	124	221	241	88	88	146	148	82	92	204	212
P406	Juvenile	Male	122	124	217	241	88	88	148	150	92	112	204	212
P410	Juvenile	Male	124	124	209	209	96	138	144	152	86	94	200	208
P413	Juvenile	Male	114	116	237	245	96	100	144	152	102	112	200	212
P415	Juvenile	Male	124	124	217	217	96	112	148	152	86	92	196	204
P417	Juvenile	Male	116	124	209	229	98	124	150	150	86	98	208	212
P419	Juvenile	Male	124	124	241	241	88	96	148	148	82	108	204	212
P453	Juvenile	Male	122	124	217	229	88	96	137	148	82	92	204	208
P422	Juvenile	Male	124	124	241	241	90	96	152	158	94	110	196	212
P424	Juvenile	Male	118	124	209	209	88	96	138	152	82	92	204	204
P430	Juvenile	Male	116	122	209	241	96	100	144	144	82	88	208	212
P516	Juvenile	Male	122	124	217	241	88	96	144	150	84	102	208	212
P522	Juvenile	Male	116	122	217	221	88	96	136	137	82	86	204	208
P527	Juvenile	Male	124	124	209	209	124	126	137	150	86	92	200	204
P523	Juvenile	Male	116	124	217	229	88	96	146	152	92	94	204	212
P530	Juvenile	Male	116	124	209	241	88	88	148	152	94	94	192	212
P535	Juvenile	Male	116	122	221	241	96	138	144	150	102	108	200	200
P525	Juvenile	Male	124	124	217	217	92	100	152	152	92	92	196	204
P554	Juvenile	Male	124	124	217	221	96	112	138	152	86	102	204	208
P532	Juvenile	Male	116	122	217	241	88	96	137	148	86	112	192	200
P548	Juvenile	Male	122	124	229	241	112	124	137	152	88	108	192	204
P543	Juvenile	Male	122	124	209	241	94	96	150	158	84	88	196	196
P542	Juvenile	Male	116	124	221	229	96	112	148	150	86	108	188	212
P549	Juvenile	Male	118	124	221	245	100	100	137	142	92	94	212	212
P553	Juvenile	Male	124	124	209	241	88	96	148	148	82	108	196	208
P524	Juvenile	Male	122	124	209	241	92	96	150	150	86	98	208	212
P550	Juvenile	Male	116	124	241	241	88	96	142	148	82	84	204	212
P599	Juvenile	Male	116	124	221	221	96	134	138	144	92	94	200	212
P111	Juvenile	Male	124	124	217	217	88	96	137	144	82	86	196	208
P113	Juvenile	Male	122	124	209	241	88	96	138	152	108	110	204	212
P115	Juvenile	Male	124	124	217	241	88	96	137	150	88	92	196	208
P148	Juvenile	Male	116	124	209	221	96	112	148	158	86	108	212	212
P133	Juvenile	Male	124	124	209	229	92	96	150	150	86	92	208	208
P158	Juvenile	Male	116	122	209	241	96	104	148	158	82	82	208	212
P149	Juvenile	Male	116	122	209	209	88	104	143	158	87	110	208	212
P150	Juvenile	Male	124	124	221	237	100	100	136	142	94	112	208	212
P141	Juvenile	Male	116	124	217	221	88	88	142	146	84	86	196	204
P142	Juvenile	Male	124	124	221	237	96	138	142	152	82	112	200	208
P139	Juvenile	Male	122	124	209	217	94	96	137	150	92	118	196	196
P131	Juvenile	Male	122	124	217	229	92	96	144	150	82	98	208	212
P121	Juvenile	Male	124	124	217	245	90	100	137	142	92	94	208	212
P124	Juvenile	Male	116	118	217	241	100	134	144	152	82	94	200	200
P126	Juvenile	Male	116	122	217	217	88	96	138	148	82	92	196	200
P130	Juvenile	Male	116	124	217	241	96	100	137	152	92	108	200	208
P138	Juvenile	Male	114	114	229	237	118	138	144	156	82	92	208	212
P123	Juvenile	Male	124	124	217	217	100	112	138	148	92	102	196	204
P118	Juvenile	Male	114	122	241	241	90	96	144	158	94	112	188	200
P146	Juvenile	Male	114	124	209	237	100	106	144	152	82	82	192	208
P120	Juvenile	Male	114	122	241	241	88	96	143	144	108	112	188	200
P376	Juvenile	NA	124	124	237	237	88	96	158	158	82	82	NA	NA
P140	Juvenile	NA	124	124	217	221	NA	NA	148	152	92	102	NA	NA
P364	Juvenile	NA	124	124	217	241	92	92	148	148	NA	NA	NA	NA
P425	Juvenile	NA	124	124	217	217	96	96	137	137	112	112	200	200
P452	Juvenile	NA	116	124	209	241	88	96	NA	NA	82	88	196	196
P426	Juvenile	NA	124	124	221	221	88	96	144	150	NA	NA	NA	NA
P428	Juvenile	NA	124	124	237	237	NA	NA	NA	NA	80	94	212	212
